# Supplementary material for: Parasitism causes changes in caterpillar odours and associated bacterial communities with consequences for host-location by a hyperparasitoid
Source: PLoS Pathog. 2023 Mar 22;19(3):e1011262. doi: 10.1371/journal.ppat.1011262 (PMC10069771; doi:10.1371/journal.ppat.1011262)
Supplement: S1 Supporting Information — Table A: VIP scores for the volatile compounds in pairwise comparisons of untreated, starved then external microbiome disrupted or starved unparasitised- or C. glomerata parasitised caterpillars (Pieris brassicae). Bold face VIP scores are higher than 1 and indicate the most influential VOC for separation of the mentioned treatments. Compounds and pairwise comparisons in green are correlated with the presence/absence of frass. Compounds and pairwise comparisons in yellow are correlated with parasitism status. Table B: Full overview of caterpillar-associated bacterial communities of untreated, starved then external microbiome disrupted or starved C. glomerata parasitised or unparasitised caterpillars (P. brassicae). Table C: Primer design and sample-specific barcodes. Table D: Composition of mock community. Table E: Identification of bacterial zero radius operational taxonomic units (ZOTUs) according to the Silva v1.23 database and distribution over the investigated samples. (XLSX) [file ppat.1011262.s009.xlsx]

## Sheet: Table A VIP scores
Table A: VIP scores for the volatile compounds in pairwise comparisons of untreated, starved or starved AND external microbiome distruped unparasitised- or C. glomerata parasitised caterpillars (Pieris brassicae). Bold face VIP scores are higher than 1 and indicate the most influental VOC for separation of the mentioned treatments.
Compounds and pairwise comparisons in green are correlated with the presence/absence of frass. Compounds and pairwise comparisons in yellow are correlated with parasitism status.
Number	Compound and Class	CG VS PB	CG-ST VS PB-ST	CG-ST+EMD VS PB-ST+EMD	PB VS PBST	CG VS CGST	PB VS PB-ST+EMD	CG VS CG-ST+EMD	VIP-SCORE OVERALL
	ALCOHOLS
1	1-Methoxy-2-propanol	0.98	1.1	0.63	1.05	1.08	0.69	0.76	0.69
2	3-Pentanol	1.14	1.28	1.08	1.24	0.89	1.21	1.08	1.07
3	3-Methyl-3-buten-1-ol	0.7	1.75	1.28	1.02	0.82	0.98	0.96	1.26
4	3-Methyl-1-butanol	0.98	1.22	1.14	1.1	0.75	1.14	0.81	1.02
5	(Z)-3-Hexen-1-ol	1.13	0.76	0.87	1.28	1.65	1.28	1.68	1.17
6	1-Hexanol	1.23	0.77	0.74	0.97	0.54	1.01	0.68	0.73
7	(Z)-3-Hepten-1-ol	1.56	1.34	1.33	0.48	0.8	0.19	1.09	1.45
8	3-Octanol	0.88	1.54	1.4	1.12	0.84	1.15	0.86	1.23
	ALDEHYDES
9	(E)-2-Butenal	0.94	0.78	0.55	0.76	0.66	0.91	0.79	0.71
10	3-Methylbutanal	0.81	0.6	0.95	0.75	0.64	0.9	0.8	0.76
11	2-Methylbutanal	0.81	0.63	1.17	0.78	0.69	0.88	0.91	0.82
12	(Z)-2-Pentenal	1.17	0.46	0.89	1.33	1.49	1.29	1.35	1.18
	AROMATICS
13	Phenylacetaldehyde	1.11	0.74	0.36	0.95	0.81	0.8	0.67	0.73
14	1-Phenylethanol	1.03	0.54	0.9	1.31	1.55	1.28	1.39	1.19
15	2-Phenylethanol	1.01	0.82	0.93	1.15	1.09	1.13	0.92	0.95
16	Benzothiazole	1.09	0.93	0.66	0.97	0.79	0.65	0.63	0.71
17	(E)-Anethole	0.64	0.77	0.65	0.7	0.32	0.61	0.71	0.48
	KETONES
18	2,3-Butanedione	1.11	1.14	0.68	1.05	1.06	1.01	1.45	0.93
19	3-Pentanone	0.93	1.46	1.72	1.07	0.78	1.05	0.77	1.1
20	3-Hydroxy-2-butanone	0.54	0.43	1.2	1.03	1.11	1.16	1.16	0.95
21	3-Octanone	1.52	1.83	2.04	0.2	0.77	0.57	0.7	1.78
	NITROGEN AND/OR SULPHUR CONTAINING COMPOUNDS
22	2-Methyl-propanenitrile	0.4	0.88	0.6	0.53	0.41	0.51	0.6	0.51
23	Dimethyl disulfide	0.94	0.9	0.29	1.13	0.95	1.21	1.03	0.97
24	Methylthioacetaldehyde	0.72	0.59	0.33	1.17	1.57	1.2	1.42	1.17
25	Dimethyl trisulfide	0.92	0.86	0.82	1.15	1.34	1.17	1.15	1.08
26	4-(methylthio)-Butanenitrile	1.01	0.67	1.12	1.19	1.53	1.26	1.34	1.14
27	Methyl (methylthio)methyl disulfide	0.91	1.06	0.85	1.22	1.5	1.28	1.39	1.21
	TERPENOIDS
28	p-Menth-3-ene	0.67	0.46	0.78	0.34	0.52	0.48	0.47	0.49
29	1,8-Cineole	1.14	1.21	1.16	1.2	0.83	1.08	0.86	0.99
30	Dihydromyrcenol	1.12	0.87	0.69	1.03	0.81	1.03	0.7	0.89
31	Isomenthol	0.89	0.87	0.97	0.99	0.66	0.91	0.77	0.73
32	Verbenone	1.03	0.6	0.77	0.83	0.77	0.95	0.76	0.8
33	Bornyl acetate	1.02	0.97	1.1	0.62	0.91	0.79	0.94	0.82

## Sheet: Table B Full overviewmicrobiome
Table B: Full overview of caterpillar-associated bacterial communities of untreated, surface sterilised or starved C. glomerata parasitised or unparasitised caterpillars (P. brassicae).
	Origin:	External							Internal
	Treatment:	Not-treated		ST		ST+EMD			Not-treated		ST		ST+EMD
zOTU	Health status:	Pb	Cg	Pb	Cg	Pb	Cg	Overall Ext	Pb	Cg	Pb	Cg	Pb	Cg	Overall Int
1	Enterococcus (100%)	32.4792	39.6585	23.0581	48.1646	58.8752	72.3938	45.7716	85.1207	79.9063	72.5383	84.3024	86.9048	85.7703	82.4238
2	Enterobacteriaceae (100%)	7.44828	27.6783	10.3426	32.853	25.4777	26.4832	21.7139	11.4915	10.9967	17.6487	8.94151	9.66452	7.56857	11.0519
3	Staphylococcus (100%)	29.0938	10.0343	27.8252	9.90108	3.54853	0	13.4005	0	0	0	0	0	0	0
4	Wolbachia* (100%)	0	0	0	0	0	0	0	0	8.22034	0	6.48401	0	6.32497	3.50489
5	Acinetobacter (100%)	1.6486	4.32558	7.60423	1.48236	0.865398	0	2.65436	0	0.131234	0.0387761	0	0.130916	0	0.0501543
6	Acinetobacter (100%)	2.61834	2.17873	4.00955	0.0637845	1.20171	0	1.67869	0	0	0	0	0	0	0
7	Jeotgalicoccus (99.60%)	6.28511	3.97885	4.04432	2.78532	0.493493	0	2.93118	0	0	0	0	0	0	0
8	Acinetobacter (100%)	1.70123	0.0318134	0.353881	0	0.0404804	0	0.354568	0	0	0.0724188	0	0	0	0.0120698
9	Sphingomonas (100%)	0	0.106314	3.73035	0	0.541538	0.0313176	0.734919	0.248679	0.293331	8.88256	0.102791	2.14546	0.0277386	1.95009
10	Corynebacterium (100%)	4.4827	3.61857	3.4492	1.86833	0.193955	0	2.26879	0	0	0	0	0	0	0
11	Staphylococcus (100%)	7.3826	1.35946	5.18888	0.351111	1.25479	0	2.58947	0	0	0	0	0	0	0
12	Glutamicibacter (100%)	2.95888	2.55206	2.25985	1.36733	1.3426	0	1.74678	0	0	0	0	0	0	0
13		0	0	0.18874	0	0.048216	0	0.0394927	0	0	0	0	0	0	0
14		0	0	0	0	0	0	0	0	0	0	0	0	0	0
15		0	0	0	0	0	0	0	0	0	0	0	0	0	0
16		0	0	0	0	0	0	0	0	0	0	0	0	0	0
17		0	0	0	0	0	0.0513022	0.00855036	0	0	0	0	0	0	0
18	Bradyrhizobium (100%)	0	0.255316	0.332492	0.193933	0	0.364118	0.190976	0	0	0	0	0	0	0
19		0.262471	0.0407747	0.183143	0	0.0373134	0	0.0872838	0	0	0	0	0	0	0
20		0	0	0	0	0	0	0	0	0	0	0	0	0	0
21		0	0	0	0	0	0	0	0	0	0	0	0	0	0
22	Staphylococcaceae (100%)	0.840049	1.44795	0.888801	0.262774	0.035083	0	0.57911	0	0	0	0	0	0	0
23		0	0.0387597	0.142629	0	0	0.219526	0.0668191	0.0415282	0	0.0890925	0	0	0.0675024	0.0330205
24		0.257271	0	0.354158	0	4.33557	0	0.8245	0.215606	0	0.198802	0	0.781416	0	0.199304
25	Providencia (100%)	0.100671	0.287368	0.427083	0	0.481411	0.0404391	0.222829	0.0308008	0.0338509	0.238083	0	0.206377	0	0.0848519
27	Macrococcus (99.6%)	0.215743	0.37222	0.0344531	0.0994695	0	0	0.120314	0	0	0	0	0	0	0
29	Jeotgalicoccus (100%)	0.412687	0.115689	0.100646	0.10411	0	0	0.122189	0	0	0	0	0	0	0
30		0.0447427	0.172507	0.0452237	0.0397878	0	0	0.0503769	0	0	0	0	0	0	0
31	Enterobacteriales (100%)	0	0.0492072	0	0	0	0	0.0082012	0.174609	0.0875486	0	0	0	0	0.043693
32		0.57047	0.139277	0.988877	0	0.0242882	0	0.287152	0	0	0	0	0	0	0
33		0.305597	0.0383089	0.0602929	0	0.0310945	0	0.0725488	0	0	0	0	0	0	0
35		0	0.167018	0	0.0674392	0	0	0.0390762	0	0	0	0	0	0	0
36		0	0	0.101484	0	0.0323843	0	0.0223113	0	0	0	0	0	0	0
40		0.107741	0.217116	0.108608	0	0	0	0.0722442	0	0	0	0	0	0	0
41		0.0771842	0	0.0795218	0	0	0	0.0261177	0	0	0	0	0	0	0
43	Enterobacteriaceae (97.58%)	0.0202528	0.187961	0	0	0	0	0.0347023	0	0	0.0440917	0	0	0.0407747	0.0141444
44	Streptomyces (100%)	0	0	0.095014	0.027984	0	0	0.0204997	0	0	0	0	0	0	0
45		0.0285491	0	0.0250313	0	0	0	0.00893008	0	0	0	0	0	0	0
46		0	0	0.113573	0.042523	0.0385728	0	0.0324448	0	0	0	0	0	0	0
47	Aeromonas (100%)	0	0	0	0	0	0	0	2.00997	0	0	0	0	0	0.334994
49	Chryseobacterium (100%)	0	0	0.222065	0	0	0	0.0370108	0	0	0	0	0	0	0
50		0	0	0	0	0	0.109476	0.0182461	0	0	0	0	0	0	0
51		0	0.0280016	0	0.0301183	0	0	0.00968665	0	0	0	0	0	0	0
53	Pseudomonas (100%)	0	0	0.172265	0	0.106075	0	0.0463901	0	0	0.0517277	0	0	0	0.00862128
56		0.0396563	0	0	0.0472343	0	0	0.0144818	0	0	0	0	0	0	0
57		0	0	0.056613	0	0	0	0.00943549	0	0	0	0	0	0	0
58		0	0	0	0.0324899	0	0	0.00541498	0	0	0	0	0	0	0
60	Enterococcus (98.74%)	0	0.144042	0	0.0453823	0	0	0.0315707	0.075188	0	0	0	0	0	0.0125313
61		0	0	1.00423	0	0	0	0.167371	0	0	0	0	0	0	0
64		0	0	0.0814539	0	0	0	0.0135756	0	0	0	0	0	0	0
66		0	0	0	0	0	0.075912	0.012652	0	0	0	0	0	0	0
67		0	0	0	0	0.257271	0	0.0428784	0	0	0	0	0.040282	0	0.00671366
68		0	0	0	0	0	0.0677562	0.0112927	0	0	0	0	0	0	0
70		0	0	0.220326	0	0	0	0.036721	0	0	0	0	0	0	0
71		0	0	0.0231598	0	0	0	0.00385997	0	0	0	0	0	0	0
72	Paenalcaligenes (99.6%)	0	0	0.0382662	0	0.360627	0	0.0664822	0.0308008	0	0.151579	0	0	0	0.0303967
76		0	0	0	0	0	0	0	0	0.0438048	0	0	0	0	0.00730079
77		0	0	0	0	0	0.0436024	0.00726706	0	0	0	0	0	0	0
78		0	0	0.0320474	0	0	0	0.00534124	0	0	0	0	0	0	0
80	Acinetobacter (100%)	0	0.656102	0	0	0	0	0.10935	0	0	0	0	0	0	0
82		0	0.0322997	0	0	0	0	0.00538329	0	0	0	0	0	0.0357143	0.00595238
84		0	0	0.126854	0	0	0	0.0211424	0	0	0	0	0	0	0
85		0	0	0	0	0	0.0447227	0.00745379	0	0.0389105	0	0	0	0	0.00648508
86		0	0	0.0494065	0	0	0	0.00823441	0	0	0	0.138889	0	0	0.0231481
87		0.033557	0	0	0	0	0	0.00559284	0	0	0	0	0	0	0
89		0	0	0.0280415	0	0	0	0.00467358	0	0	0	0	0	0	0
92		0	0	0.0520771	0	0	0	0.00867951	0	0	0	0	0	0	0
94	Unidentified bacterium* (79.8%)	0	0	0	0	0	0	0	0	0	0	0	0.0542986	0	0.00904977
96		0	0	0.0427299	0	0	0	0.00712165	0	0	0	0	0	0	0
98		0	0	0.402685	0	0	0	0.0671141	0	0	0	0	0	0	0
101		0	0	0.0267062	0	0	0	0.00445103	0	0	0	0	0	0	0
103	Veillonella (100%)	0.0398724	0	0.143234	0.042523	0	0	0.0376049	0.0548246	0	0	0	0	0	0.00913743
104		0	0	0	0	0	0	0	0	0	0	0	0	0	0
105		0	0	0	0	0	0.0283671	0.00472785	0	0	0	0	0	0	0
109		0	0	0	0	0.114694	0	0.0191157	0	0	0	0	0	0	0
110		0	0	0	0	0.0256376	0	0.00427293	0	0	0	0	0	0	0
113		0	0	0	0	0	0.0216443	0.00360739	0	0	0	0	0	0	0
114		0	0.0230885	0	0	0	0	0.00384808	0	0	0	0	0	0	0
118		0.0660939	0	0	0	0	0	0.0110156	0	0	0	0	0	0	0
123		0	0	0	0	0	0.0247812	0.0041302	0	0	0	0	0	0	0
124		0	0	0	0	0	0	0	0	0	0	0	0	0	0
127		0	0	0.0253709	0	0	0	0.00422848	0	0	0	0	0	0	0
129		0	0	0	0	0	0	0	0	0	0	0	0	0	0
130		0.21811	0	0	0	0	0	0.0363516	0	0	0	0	0	0	0
132		0	0.0322997	0.0525597	0.127356	0.0460177	0	0.0430388	0.230263	0	0	0	0	0	0.0383772
139		0	0	0	0	0	0	0	0	0.0483969	0	0	0	0	0.00806614
146		0	0	0	0	0	0	0	0.126226	0	0	0	0	0	0.0210376
160		0	0	0.0253709	0	0	0	0.00422848	0	0	0	0	0	0	0
163		0	0	0	0	0	0	0	0	0.199637	0	0	0	0	0.0332728
165		0	0	0	0	0	0	0	0.0412844	0	0	0	0	0	0.00688073
168	Cellvibrio (100%)	0	0	0	0	0	0	0	0	0	0	0	0	0	0
169		0	0	0	0	0	0	0	0	0	0	0	0	0.0357143	0.00595238
171		0	0	0.248571	0	0	0	0.0414285	0	0	0	0	0	0	0
177		0	0	0.0253709	0	0	0	0.00422848	0	0	0	0	0	0	0
178		0	0	0.0413946	0	0	0	0.0068991	0	0	0	0	0	0	0
181		0	0	0.056083	0	0	0	0.00934717	0	0	0	0	0	0	0
183		0	0	0	0	0	0	0	0	0	0	0	0	0	0
185	Pseudochrobactrum (100%)	0.132036	0	0	0	0	0	0.0220059	0	0	0	0	0	0	0
189		0	0	0	0	0.0485764	0	0.00809607	0	0	0	0	0	0	0
190		0	0	0.169028	0	0	0	0.0281713	0	0	0	0	0	0	0
192		0	0	0	0	0.0782998	0	0.01305	0	0	0.0458263	0	0	0	0.00763771
195		0	0	0.0360534	0	0	0	0.00600889	0	0	0	0	0	0	0
200		0	0	0	0	0	0	0	0	0	0	0	0	0	0
202		0	0	0.0494065	0	0	0	0.00823441	0	0	0	0	0	0	0
217		0	0	0	0	0	0	0	0	0	0	0	0	0	0
220	Proteus (100%)	0	0	0	0	0	0	0	0.0642202	0	0	0.0304183	0	0	0.0157731
222		0	0	0.0320474	0	0	0	0.00534124	0	0	0	0	0	0	0
223		0	0	0.0253709	0	0	0	0.00422848	0	0	0	0	0	0	0
225		0	0	0.0413946	0	0	0	0.0068991	0	0	0	0	0	0	0
231		0	0	0.0293768	0	0	0	0.00489614	0	0	0	0	0	0	0
244		0	0.0322997	0	0	0	0	0.00538329	0	0	0	0	0	0	0
264		0.0328947	0	0	0	0	0	0.00548246	0	0	0	0	0	0.0304569	0.00507614
267		0	0	0	0	0	0	0	0	0	0	0	0.0316857	0	0.00528095
270		0	0	0	0	0	0	0	0	0	0	0	0.040282	0	0.00671366
271		0	0	0	0	0	0	0	0	0	0	0	0	0	0
275		0	0	0.0400593	0	0	0	0.00667655	0	0	0	0	0	0	0
276		0	0	0.0360534	0	0	0	0.00600889	0	0	0	0	0	0	0
282		0.0462657	0	0	0	0	0	0.00771095	0	0	0	0	0	0	0
287		0	0	0.0333827	0	0	0	0.00556379	0	0	0	0	0	0	0
297		0	0	0	0	0	0	0	0	0	0	0	0	0	0
306		0	0	0.0267062	0	0	0	0.00445103	0	0	0	0	0	0	0
308		0	0	0.0280415	0	0	0	0.00467358	0	0	0	0	0	0	0
319		0	0	0	0	0	0	0	0.0438596	0	0	0	0	0	0.00730994
324		0	0	0	0	0.0418297	0	0.00697162	0	0	0	0	0	0.0982143	0.016369
325		0	0	0.0293768	0	0	0	0.00489614	0	0	0	0	0	0	0
337		0	0	0	0	0.0215895	0	0.00359825	0	0	0	0	0	0	0
338		0	0	0	0	0	0	0	0	0	0	0	0	0	0
357		0	0	0.0400593	0	0	0	0.00667655	0	0	0	0	0	0	0
369		0	0	0.0253709	0	0	0	0.00422848	0	0	0	0	0	0	0
381		0	0	0.0253709	0	0	0	0.00422848	0	0	0	0	0	0	0
393	Flavobacterium (100%)	0	0	0	0	0	0	0	0	0	0	0	0	0	0
398		0.0493421	0	0	0	0	0	0.00822368	0	0	0	0	0	0	0

## Sheet: Table C Illumina primers V4
Table C: Primer design and sample-specific barcodes.
Illumina Primer Design			Samples Barcodes
Forward	<Forward Adapter> <i5> <pad> <link> <Forward Target Specific Primer>		Sample ID	Treatment	Healthy status	Origin	I7_Index_ID	Sequence	I5_Index_ID	Sequence
Reverse	<Reverse Adapter> <i7> <pad> <link> <Reverse Target Specific Primer>		1Pbext*	Non-treated	Non-parasitized	External	SB701	CTCGACTT	SB501	CTACTATA
			8Pbext	Non-treated	Non-parasitized	External	SA701	CGAGAGTT	SA508	GACACCGT
Adapter (Forward)	AATGATACGGCGACCACCGAGATCTACAC		19Pbext	Non-treated	Non-parasitized	External	SA703	ACGCTACT	SA503	TAGCGAGT
Adapter (Reverse)	CAAGCAGAAGACGGCATACGAGAT		24Pbext	Non-treated	Non-parasitized	External	SA703	ACGCTACT	SA508	GACACCGT
i5 (Forward)	see sample barcodes		28Pbext	Non-treated	Non-parasitized	External	SA704	ACTCACTG	SA504	CTGCGTGT
i7 (Reverse)	see sample barcodes		36Pbext	Non-treated	Non-parasitized	External	SB701	CTCGACTT	SB507	GATCGTGT
pad (Forward)	TATGGTAATT		36Pbext	Non-treated	Non-parasitized	External	SA706	CTGCGTAG	SA501	ATCGTACG
pad (Reverse)	AGTCAGTCAG		46Pbext	Non-treated	Non-parasitized	External	SA706	CTGCGTAG	SA506	CGTGAGTG
link (Forward)	GT		47Pbext	Non-treated	Non-parasitized	External	SB704	TCTCTATG	SB503	AGAGTCAC
link (Reverse)	CC		55Pbext	Non-treated	Non-parasitized	External	SB702	CGAAGTAT	SB506	TCGACGAG
			1Pbint	Non-treated	Non-parasitized	Internal	SA708	CGAGCGAC	SA505	TCATCGAG
Forward primer (515F)	5' - GTG CCA GCM GCC GCG GTA A - 3'		8Pbint	Non-treated	Non-parasitized	Internal	SA709	ACTACGAC	SA504	CTGCGTGT
Reverse primer (806R)	5' - GGA CTA CHV GGG TWT CTA AT - 3'		19Pbint	Non-treated	Non-parasitized	Internal	SA710	GTCTGCTA	SA507	GGATATCT
			24Pbint	Non-treated	Non-parasitized	Internal	SA711	GTCTATGA	SA504	CTGCGTGT
			28Pbint	Non-treated	Non-parasitized	Internal	SA711	GTCTATGA	SA508	GACACCGT
			36Pbint	Non-treated	Non-parasitized	Internal	SA712	TATAGCGA	SA508	GACACCGT
			41Pbint	Non-treated	Non-parasitized	Internal	SA701	CGAGAGTT	SB505	ACGTCTCG
			46Pbint	Non-treated	Non-parasitized	Internal	SA702	GACATAGT	SB502	CGTTACTA
			47Pbint	Non-treated	Non-parasitized	Internal	SA702	GACATAGT	SB503	AGAGTCAC
			55Pbint*	Non-treated	Non-parasitized	Internal	SB705	GATCTACG	SB502	CGTTACTA
			3Cgext	Non-treated	Parasitized	External	SB701	CTCGACTT	SB503	AGAGTCAC
			5Cgext	Non-treated	Parasitized	External	SA701	CGAGAGTT	SA505	TCATCGAG
			13Cgext	Non-treated	Parasitized	External	SA702	GACATAGT	SA505	TCATCGAG
			17Cgext	Non-treated	Parasitized	External	SA703	ACGCTACT	SA501	ATCGTACG
			21Cgext	Non-treated	Parasitized	External	SA703	ACGCTACT	SA505	TCATCGAG
			27Cgext	Non-treated	Parasitized	External	SA704	ACTCACTG	SA503	TAGCGAGT
			44Cgext	Non-treated	Parasitized	External	SB702	CGAAGTAT	SB501	CTACTATA
			48Cgext	Non-treated	Parasitized	External	SA706	CTGCGTAG	SA508	GACACCGT
			51Cgext	Non-treated	Parasitized	External	SA707	TAGTCTCC	SA503	TAGCGAGT
			57Cgext	Non-treated	Parasitized	External	SB702	CGAAGTAT	SB508	GTCAGATA
			3Cgint	Non-treated	Parasitized	Internal	SB703	TAGCAGCT	SB505	ACGTCTCG
			5Cgint	Non-treated	Parasitized	Internal	SA709	ACTACGAC	SA501	ATCGTACG
			13Cgint	Non-treated	Parasitized	Internal	SA710	GTCTGCTA	SA501	ATCGTACG
			17Cgint	Non-treated	Parasitized	Internal	SB704	TCTCTATG	SB501	CTACTATA
			21Cgint	Non-treated	Parasitized	Internal	SA711	GTCTATGA	SA501	ATCGTACG
			27Cgint	Non-treated	Parasitized	Internal	SA711	GTCTATGA	SA507	GGATATCT
			44Cgint	Non-treated	Parasitized	Internal	SA701	CGAGAGTT	SB508	GTCAGATA
			48Cgint	Non-treated	Parasitized	Internal	SA702	GACATAGT	SB504	TACGAGAC
			51Cgint	Non-treated	Parasitized	Internal	SB704	TCTCTATG	SB508	GTCAGATA
			57Cgint	Non-treated	Parasitized	Internal	SA703	ACGCTACT	SB505	ACGTCTCG
			6PbSText	Starved	Non-parasitized	External	SA701	CGAGAGTT	SA506	CGTGAGTG
			14PbSText	Starved	Non-parasitized	External	SA702	GACATAGT	SA506	CGTGAGTG
			20PbSText	Starved	Non-parasitized	External	SA703	ACGCTACT	SA504	CTGCGTGT
			23PbSText	Starved	Non-parasitized	External	SA703	ACGCTACT	SA507	GGATATCT
			32PbSText	Starved	Non-parasitized	External	SA704	ACTCACTG	SA508	GACACCGT
			34PbSText	Starved	Non-parasitized	External	SA705	TGAGTACG	SA502	ACTATCTG
			54PbSText	Starved	Non-parasitized	External	SB702	CGAAGTAT	SB505	ACGTCTCG
			58PbSText	Starved	Non-parasitized	External	SB703	TAGCAGCT	SB501	CTACTATA
			59PbSText	Starved	Non-parasitized	External	SB703	TAGCAGCT	SB502	CGTTACTA
			6PbSTint	Starved	Non-parasitized	Internal	SB703	TAGCAGCT	SB506	TCGACGAG
			14PbSTint	Starved	Non-parasitized	Internal	SB705	GATCTACG	SB502	CGTTACTA
			20PbSTint*	Starved	Non-parasitized	Internal	SB704	TCTCTATG	SB502	CGTTACTA
			23PbSTint	Starved	Non-parasitized	Internal	SA711	GTCTATGA	SA503	TAGCGAGT
			32PbSTint	Starved	Non-parasitized	Internal	SB704	TCTCTATG	SB504	TACGAGAC
			34PbSTint	Starved	Non-parasitized	Internal	SB705	GATCTACG	SB504	TACGAGAC
			54PbSTint	Starved	Non-parasitized	Internal	SA703	ACGCTACT	SB502	CGTTACTA
			58PbSTint	Starved	Non-parasitized	Internal	SA703	ACGCTACT	SB506	TCGACGAG
			59PbSTint	Starved	Non-parasitized	Internal	SA703	ACGCTACT	SB507	GATCGTGT
			4CgSText	Starved	Parasitized	External	SA701	CGAGAGTT	SA504	CTGCGTGT
			9CgSText	Starved	Parasitized	External	SA702	GACATAGT	SA501	ATCGTACG
			15CgSText	Starved	Parasitized	External	SA702	GACATAGT	SA507	GGATATCT
			22CgSText	Starved	Parasitized	External	SB701	CTCGACTT	SB505	ACGTCTCG
			30CgSText	Starved	Parasitized	External	SA704	ACTCACTG	SA506	CGTGAGTG
			37CgSText	Starved	Parasitized	External	SA705	TGAGTACG	SA505	TCATCGAG
			42CgSText	Starved	Parasitized	External	SA706	CTGCGTAG	SA502	ACTATCTG
			45CgSText	Starved	Parasitized	External	SA706	CTGCGTAG	SA505	TCATCGAG
			52CgSText	Starved	Parasitized	External	SB702	CGAAGTAT	SB503	AGAGTCAC
			60CgSText	Starved	Parasitized	External	SB703	TAGCAGCT	SB503	AGAGTCAC
			4CgSTint	Starved	Parasitized	Internal	SA708	CGAGCGAC	SA508	GACACCGT
			9CgSTint	Starved	Parasitized	Internal	SB703	TAGCAGCT	SB507	GATCGTGT
			15CgSTint	Starved	Parasitized	Internal	SB703	TAGCAGCT	SB508	GTCAGATA
			22CgSTint	Starved	Parasitized	Internal	SA711	GTCTATGA	SA502	ACTATCTG
			30CgSTint	Starved	Parasitized	Internal	SA712	TATAGCGA	SA502	ACTATCTG
			37CgSTint	Starved	Parasitized	Internal	SB704	TCTCTATG	SB505	ACGTCTCG
			42CgSTint	Starved	Parasitized	Internal	SA701	CGAGAGTT	SB506	TCGACGAG
			45CgSTint	Starved	Parasitized	Internal	SB704	TCTCTATG	SB507	GATCGTGT
			52CgSTint	Starved	Parasitized	Internal	SB705	GATCTACG	SB501	CTACTATA
			60CgSTint	Starved	Parasitized	Internal	SA703	ACGCTACT	SB508	GTCAGATA
			7PbEMDext	Washed	Non-parasitized	External	SA701	CGAGAGTT	SA507	GGATATCT
			16PbEMDext	Washed	Non-parasitized	External	SA702	GACATAGT	SA508	GACACCGT
			18PbEMDext	Washed	Non-parasitized	External	SA703	ACGCTACT	SA502	ACTATCTG
			25PbEMDext	Washed	Non-parasitized	External	SB701	CTCGACTT	SB506	TCGACGAG
			29PbEMDext	Washed	Non-parasitized	External	SA704	ACTCACTG	SA505	TCATCGAG
			35PbEMDext	Washed	Non-parasitized	External	SA705	TGAGTACG	SA503	TAGCGAGT
			40PbEMDext	Washed	Non-parasitized	External	SA705	TGAGTACG	SA508	GACACCGT
			49PbEMDext	Washed	Non-parasitized	External	SA707	TAGTCTCC	SA501	ATCGTACG
			53PbEMDext	Washed	Non-parasitized	External	SB702	CGAAGTAT	SB504	TACGAGAC
			56PbEMDext	Washed	Non-parasitized	External	SB702	CGAAGTAT	SB507	GATCGTGT
			7PbEMDint	Washed	Non-parasitized	Internal	SA709	ACTACGAC	SA503	TAGCGAGT
			16PbEMDint	Washed	Non-parasitized	Internal	SA710	GTCTGCTA	SA504	CTGCGTGT
			18PbEMDint	Washed	Non-parasitized	Internal	SA710	GTCTGCTA	SA506	CGTGAGTG
			25PbEMDint	Washed	Non-parasitized	Internal	SA711	GTCTATGA	SA505	TCATCGAG
			29PbEMDint*	Washed	Non-parasitized	Internal	SB704	TCTCTATG	SB503	AGAGTCAC
			35PbEMDint	Washed	Non-parasitized	Internal	SB705	GATCTACG	SB505	ACGTCTCG
			40PbEMDint	Washed	Non-parasitized	Internal	SA701	CGAGAGTT	SB504	TACGAGAC
			49PbEMDint	Washed	Non-parasitized	Internal	SA702	GACATAGT	SB505	ACGTCTCG
			53PbEMDint	Washed	Non-parasitized	Internal	SA703	ACGCTACT	SB501	CTACTATA
			56PbEMDint	Washed	Non-parasitized	Internal	SB705	GATCTACG	SB503	AGAGTCAC
			2CgEMDext*	Washed	Parasitized	External	SB701	CTCGACTT	SB502	CGTTACTA
			10CgEMDext	Washed	Parasitized	External	SB701	CTCGACTT	SB504	TACGAGAC
			12CgEMDext	Washed	Parasitized	External	SA702	GACATAGT	SA504	CTGCGTGT
			26CgEMDext	Washed	Parasitized	External	SA704	ACTCACTG	SA502	ACTATCTG
			31CgEMDext	Washed	Parasitized	External	SA704	ACTCACTG	SA507	GGATATCT
			33CgEMDext	Washed	Parasitized	External	SA705	TGAGTACG	SA501	ATCGTACG
			38CgEMDext	Washed	Parasitized	External	SB704	TCTCTATG	SB502	CGTTACTA
			39CgEMDext	Washed	Parasitized	External	SA705	TGAGTACG	SA507	GGATATCT
			43CgEMDext	Washed	Parasitized	External	SB701	CTCGACTT	SB508	GTCAGATA
			50CgEMDext	Washed	Parasitized	External	SB702	CGAAGTAT	SB502	CGTTACTA
			2CgEMDint	Washed	Parasitized	Internal	SB703	TAGCAGCT	SB504	TACGAGAC
			10CgEMDint	Washed	Parasitized	Internal	SA709	ACTACGAC	SA506	CGTGAGTG
			12CgEMDint*	Washed	Parasitized	Internal	SB705	GATCTACG	SB504	TACGAGAC
			26CgEMDint	Washed	Parasitized	Internal	SA711	GTCTATGA	SA506	CGTGAGTG
			31CgEMDint	Washed	Parasitized	Internal	SB708	ATAGTACC	SB501	CTACTATA
			33CgEMDint	Washed	Parasitized	Internal	SA712	TATAGCGA	SA505	TCATCGAG
			38CgEMDint	Washed	Parasitized	Internal	SA701	CGAGAGTT	SB502	CGTTACTA
			39CgEMDint	Washed	Parasitized	Internal	SB704	TCTCTATG	SB506	TCGACGAG
			43CgEMDint	Washed	Parasitized	Internal	SA701	CGAGAGTT	SB507	GATCGTGT
			50CgEMDint*	Washed	Parasitized	Internal	SB705	GATCTACG	SB505	ACGTCTCG
			Blank1	/	/	/	SA712	TATAGCGA	SB507	GATCGTGT
			Blank2	/	/	/	SA712	TATAGCGA	SB508	GTCAGATA
			Blank3	/	/	/	SB701	CTCGACTT	SB501	CTACTATA
			Blank4	/	/	/	SB701	CTCGACTT	SB502	CGTTACTA
			Mock1	/	/	/	SB701	CTCGACTT	SA507	GGATATCT
			*Samples included in a different sequencing run.

## Sheet: Table D Mock composition
Table D: Composition of mock community.
Composition	Species	ID	zOTU
Organism 1	Pseudomonas sp.	ST09.08/025	zOTU13
Organism 2	Stenotrophomonas sp.	ST12.14/318	zOTU14
Organism 3	Acinetobacter nectaris	ST12.12/009	zOTU15
Organism 4	Asaia sp.	ST12.16/001	zOTU16
Organism 5	Cronobacter sakazakii	ST02.07/071	zOTU21

## Sheet: Table E zOTUs table 
Table E: Identificationa of bacterial zero radius operational taxonomic units (ZOTUs) according to the Silva v1.23 database and distribution over the investigated samples.
				Treatment:	Non-treated																																								Starved
				Health status:	Non-parasitized																				Parasitized																				Non-parasitized
				Origin:	External										Internal										External										Internal										External
zOTU	Family	Genus	Highest match with GenBankb entry (type strains)	Sample ID	1Pbext	8Pbext	19Pbext	24Pbext	28Pbext	36Pbext	41Pbext	46Pbext	47Pbext	55Pbext	1Pbint	8Pbint	19Pbint	24Pbint	28Pbint	36Pbint	41Pbint	46Pbint	47Pbint	55Pbint	3Cgext	5Cgext	13Cgext	17Cgext	21Cgext	27Cgext	44Cgext	48Cgext	51Cgext	57Cgext	3Cgint	5Cgint	13Cgint	17Cgint	21Cgint	27Cgint	44Cgint	48Cgint	51Cgint	57Cgint	6PbSText	14PbSText	20PbSText	23PbSText	32PbSText
1	Enterococcaceae(0.9900)	Enterococcus(0.9603)	Enterococcus (100%)		449.585	158.979	126.398	279.164	188.145	887.073	442.168	284.689	289.474	142.245	967.105	794.85	972.279	920.378	966.112	456.767	928.276	683.283	931.193	891.823	98.4178	481.142	351.421	352.732	243.139	61.2356	267.825	930.345	359.491	820.098	907.201	879.457	497.278	815.66	861.332	729.572	861.076	714.448	876.722	848.05	228.004	17.846	48.0238	69.3512	137.91
2	Enterobacteriaceae(1.0000)	Pseudocitrobacter(0.2600)	Enterobacteriaceae (100%)		10.158	4.94234	0	77.1909	21.5537	32.7529	47.5876	6.37959	99.5066	444.756	0	0	0	69.5007	33.8879	535.714	68.2759	316.717	41.7431	83.3088	45.6099	79.5107	158.269	119.058	526.894	399.125	658.951	36.5517	611.877	131.98	58.5573	29.0534	451.906	118.061	54.175	89.4942	77.597	134.278	46.7015	39.8509	8.51466	71.0708	14.0246	43.4004	4.597
3	Staphylococcaceae(1.0000)	Staphylococcus(1.0000)	Staphylococcus (100%)		379.902	597.199	304.251	271.619	409.52	43.6286	147.389	389.952	360.197	5.72202	0	0	0	0	0	0	0	0	0	0	351.514	116.208	111.757	184.363	65.3128	142.154	7.29134	24.8276	0	0	0	0	0	0	0	0	0	0	0	0	539.262	520.664	116.022	385.682	736.439
4	Rickettsiaceae (1.0000)	Wolbachia (1.0000)	Wolbachia* (100%)		0	0	0	0	0	0	0	0	0	0	0	0	0	0	0	0	0	0	0	0	0	0	0	0	0	0	0	0	0	0	34.242	91.6808	17.5439	49.7706	84.493	168.288	56.9462	151.275	72.3416	95.4702	0	0	0	0	0
5	Moraxellaceae(1.0000)	Acinetobacter(1.0000)	Acinetobacter (100%)		32.3458	0	0	0	0	0	77.9907	0	0	54.5239	0	0	0	0	0	0	0	0	0	0	7.45564	162.08	71.7054	28.8761	74.0944	31.1646	46.8197	0	4.24178	6.12113	0	0	0	13.1234	0	0	0	0	0	0	0	22.2292	248.194	46.9799	4.29053
6	Moraxellaceae(1.0000)	Acinetobacter(1.0000)	Acinetobacter (100%)		2.7491	0	0	0	8.98069	0	79.3126	4.78469	3.28947	162.718	0	0	0	0	0	0	0	0	0	0	0	0	120.155	5.33096	57.0801	27.8841	0	0	7.42312	0	0	0	0	0	0	0	0	0	0	0	0	0	144.496	23.7136	0
7	Staphylococcaceae(1.0000)	Jeotgalicoccus(0.8200)	Jeotgalicoccus (99.60%)		80.3771	129.325	107.383	14.5096	78.5811	2.4308	9.91408	118.82	87.1711	0	0	0	0	0	0	0	0	0	0	0	149.267	28.5423	21.9638	78.6317	11.5258	104.975	2.97859	0	0	0	0	0	0	0	0	0	0	0	0	0	126.774	125.235	48.0238	15.2125	7.96813
8	Moraxellaceae(1.0000)	Acinetobacter(1.0000)	Acinetobacter (100%)		0	0	0	0	0	0	0	0	0	170.123	0	0	0	0	0	0	0	0	0	0	0	0	0	0	0	0	0	0	3.18134	0	0	0	0	0	0	0	0	0	0	0	0	0	0	0	0
9	Sphingomonadaceae(1.0000)	Sphingomonas(1.0000)	Sphingomonas (100%)		0	0	0	0	0	0	0	0	0	0	0	0	0	0	0	0	0	0	0	24.8679	0	0	0	0	0	0	0	0	0	10.6314	0	0	8.46945	0	0	0	0	0	4.23519	16.6284	0	0	0	0	0
10	Corynebacteriaceae(1.0000)	Corynebacterium(1.0000)	Corynebacterium (100%)		0	78.2537	287.472	0	7.63359	0	0	50.2392	24.6711	0	0	0	0	0	0	0	0	0	0	0	127.003	46.8909	23.9018	87.5167	0	76.5446	0	0	0	0	0	0	0	0	0	0	0	0	0	0	69.0634	102.066	133.872	0	0
11	Staphylococcaceae(1.0000)	Staphylococcus(1.0000)	Staphylococcus (100%)		6.72652	0	0	311.085	135.608	16.7012	97.8189	68.5805	91.2829	10.4558	0	0	0	0	0	0	0	0	0	0	81.2218	0	0	21.3239	0	30.0711	0	0	0	3.32904	0	0	0	0	0	0	0	0	0	0	0	22.2292	0	225.951	100.215
12	Micrococcaceae(1.0000)	Arthrobacter(1.0000)	Glutamicibacter (100%)		27.686	20.5931	26.8456	0	130.669	3.4576	31.0641	37.4801	18.0921	0	0	0	0	0	0	0	0	0	0	0	70.3303	42.8135	49.7416	62.1946	14.27	15.8557	0	0	0	0	0	0	0	0	0	0	0	0	0	0	8.51466	44.4584	39.949	11.1857	8.58106
13	Pseudomonadaceae(1.0000)	Pseudomonas(0.9900)			0	0	0	0	0	0	0	0	0	0	0	0	0	0	0	0	0	0	0	0	0	0	0	0	0	0	0	0	0	0	0	0	0	0	0	0	0	0	0	0	0	0	0	0	0
14	Lysobacteraceae(1.0000)	Stenotrophomonas(1.0000)			0	0	0	0	0	0	0	0	0	0	0	0	0	0	0	0	0	0	0	0	0	0	0	0	0	0	0	0	0	0	0	0	0	0	0	0	0	0	0	0	0	0	0	0	0
15	Moraxellaceae(1.0000)	Acinetobacter(1.0000)			0	0	0	0	0	0	0	0	0	0	0	0	0	0	0	0	0	0	0	0	0	0	0	0	0	0	0	0	0	0	0	0	0	0	0	0	0	0	0	0	0	0	0	0	0
16	Acetobacteraceae(1.0000)	Asaia(0.9100)			0	0	0	0	0	0	0	0	0	0	0	0	0	0	0	0	0	0	0	0	0	0	0	0	0	0	0	0	0	0	0	0	0	0	0	0	0	0	0	0	0	0	0	0	0
17	Pseudomonadaceae(1.0000)	Pseudomonas(1.0000)			0	0	0	0	0	0	0	0	0	0	0	0	0	0	0	0	0	0	0	0	0	0	0	0	0	0	0	0	0	0	0	0	0	0	0	0	0	0	0	0	0	0	0	0	0
18	Bradyrhizobiaceae(1.0000)	Bradyrhizobium(0.9500)	Bradyrhizobium (100%)		0	0	0	0	0	0	0	0	0	0	0	0	0	0	0	0	0	0	0	0	0	0	0	0	0	0	0	0	0	25.5316	0	0	0	0	0	0	0	0	0	0	0	0	0	0	0
19	Dermabacteraceae(1.0000)	Brachybacterium(1.0000)			0	4.11862	10.0671	0	0	0	0	8.77193	3.28947	0	0	0	0	0	0	0	0	0	0	0	0	4.07747	0	0	0	0	0	0	0	0	0	0	0	0	0	0	0	0	0	0	0	10.958	5.52486	0	0
20	Moraxellaceae(1.0000)	Acinetobacter(1.0000)			0	0	0	0	0	0	0	0	0	0	0	0	0	0	0	0	0	0	0	0	0	0	0	0	0	0	0	0	0	0	0	0	0	0	0	0	0	0	0	0	0	0	0	0	0
21	Enterobacteriaceae(1.0000)	Cronobacter(0.7400)			0	0	0	0	0	0	0	0	0	0	0	0	0	0	0	0	0	0	0	0	0	0	0	0	0	0	0	0	0	0	0	0	0	0	0	0	0	0	0	0	0	0	0	0	0
22	Staphylococcaceae(1.0000)	Staphylococcus(0.9800)	Staphylococcaceae (100%)		2.59312	6.58979	26.8456	35.4034	12.573	0	0	0	0	0	0	0	0	0	0	0	0	0	0	0	0	16.3099	10.3359	37.761	4.39078	75.9978	0	0	0	0	0	0	0	0	0	0	0	0	0	0	3.7843	8.76644	53.1237	14.3177	0
23	Enterobacteriaceae(1.0000)	Buttiauxella(0.4900)			0	0	0	0	0	0	0	0	0	0	0	4.15282	0	0	0	0	0	0	0	0	0	0	3.87597	0	0	0	0	0	0	0	0	0	0	0	0	0	0	0	0	0	0	12.8366	0	0	0
24	Lysobacteraceae(1.0000)	Wohlfahrtiimonas(0.9900)			0	0	25.7271	0	0	0	0	0	0	0	0	0	21.5606	0	0	0	0	0	0	0	0	0	0	0	0	0	0	0	0	0	0	0	0	0	0	0	0	0	0	0	0	0	31.8742	0	0
25	Enterobacteriaceae(1.0000)	Providencia(1.0000)	Providencia (100%)		0	0	10.0671	0	0	0	0	0	0	0	0	0	3.08008	0	0	0	0	0	0	0	5.01623	14.2712	3.22997	6.21946	0	0	0	0	0	0	0	0	0	3.38509	0	0	0	0	0	0	3.7843	6.88791	23.7994	0	0
27	Staphylococcaceae(1.0000)	Salinicoccus(0.4100)	Macrococcus (99.6%)		2.90508	0	3.3557	3.4823	3.59228	0	3.30469	0	4.93421	0	0	0	0	0	0	0	0	0	0	0	25.837	8.15494	3.22997	0	0	0	0	0	0	0	0	0	0	0	0	0	0	0	0	0	0	0	0	0	0
29	Staphylococcaceae(0.9900)	Jeotgalicoccus(0.9504)	Jeotgalicoccus (100%)		0	0	0	0	0	13.9561	0	20.7337	6.57895	0	0	0	0	0	0	0	0	0	0	0	0	0	0	0	3.29308	0	0	8.27586	0	0	0	0	0	0	0	0	0	0	0	0	0	4.38322	4.67488	0	0
30	Dermabacteraceae(1.0000)	Brachybacterium(1.0000)			0	0	4.47427	0	0	0	0	0	0	0	0	0	0	0	0	0	0	0	0	0	11.4755	0	0	5.77521	0	0	0	0	0	0	0	0	0	0	0	0	0	0	0	0	0	4.07013	0	0	0
31	Enterobacteriaceae(1.0000)	Yersinia(0.5100)	Enterobacteriales (100%)		0	0	0	0	0	0	0	0	0	0	0	0	0	10.1215	0	0	0	0	7.33945	0	0	0	0	0	0	4.92072	0	0	0	0	0	0	0	0	0	8.75486	0	0	0	0	0	0	0	0	0
32	Staphylococcaceae(1.0000)	Jeotgalicoccus(0.9700)			0	0	57.047	0	0	0	0	0	0	0	0	0	0	0	0	0	0	0	0	0	6.82002	0	0	0	0	7.10771	0	0	0	0	0	0	0	0	0	0	0	0	0	0	0	13.7758	75.2231	0	0
33	Micrococcaceae(1.0000)	Arthrobacter(0.9900)			4.97178	0	0	3.4823	0	0	16.5235	5.58214	0	0	0	0	0	0	0	0	0	0	0	0	3.83089	0	0	0	0	0	0	0	0	0	0	0	0	0	0	0	0	0	0	0	0	0	0	0	0
35	Micrococcaceae(1.0000)	Citricoccus(0.9800)			0	0	0	0	0	0	0	0	0	0	0	0	0	0	0	0	0	0	0	0	7.95382	0	0	0	0	8.74795	0	0	0	0	0	0	0	0	0	0	0	0	0	0	0	0	0	0	0
36	Streptococcaceae(1.0000)	Streptococcus(1.0000)			0	0	0	0	0	0	0	0	0	0	0	0	0	0	0	0	0	0	0	0	0	0	0	0	0	0	0	0	0	0	0	0	0	0	0	0	0	0	0	0	0	0	0	0	0
40	Staphylococcaceae(0.9900)	Staphylococcus(0.9306)			0	0	6.71141	4.06268	0	0	0	0	0	0	0	0	0	0	0	0	0	0	0	0	5.44571	0	0	5.33096	0	10.9349	0	0	0	0	0	0	0	0	0	0	0	0	0	0	0	0	9.77476	0	0
41	Aerococcaceae(1.0000)	Aerococcus(1.0000)			0	0	0	0	3.14324	0	0	0	0	4.57518	0	0	0	0	0	0	0	0	0	0	0	0	0	0	0	0	0	0	0	0	0	0	0	0	0	0	0	0	0	0	0	3.75704	3.39992	0	0
43	Enterobacteriaceae(1.0000)	Cronobacter(0.5000)	Enterobacteriaceae (97.5%)		0	0	0	0	0	0	0	0	0	2.02528	0	0	0	0	0	0	0	0	0	0	0	0	0	0	0	3.28048	9.15296	0	6.36267	0	0	0	0	0	0	0	0	0	0	0	0	0	0	0	0
44	Streptomycetaceae(0.9900)	Streptomyces(0.9801)	Streptomyces (100%)		0	0	0	0	0	0	0	0	0	0	0	0	0	0	0	0	0	0	0	0	0	0	0	0	0	0	0	0	0	0	0	0	0	0	0	0	0	0	0	0	0	0	0	0	0
45	Staphylococcaceae(1.0000)	Staphylococcus(0.9300)			0	0	0	0	0	0	0	0	0	2.85491	0	0	0	0	0	0	0	0	0	0	0	0	0	0	0	0	0	0	0	0	0	0	0	0	0	0	0	0	0	0	0	0	0	0	0
46	Pseudomonadaceae(0.9900)	Pseudomonas(0.9801)			0	0	0	0	0	0	0	0	0	0	0	0	0	0	0	0	0	0	0	0	0	0	0	0	0	0	0	0	0	0	0	0	0	0	0	0	0	0	0	0	0	0	0	0	0
47	Aeromonadaceae(1.0000)	Aeromonas(1.0000)	Aeromonas (100%)		0	0	0	0	0	0	0	0	0	0	0	200.997	0	0	0	0	0	0	0	0	0	0	0	0	0	0	0	0	0	0	0	0	0	0	0	0	0	0	0	0	0	0	0	0	0
49	Flavobacteriaceae(1.0000)	Chryseobacterium(1.0000)	Chryseobacterium (100%)		0	0	0	0	0	0	0	0	0	0	0	0	0	0	0	0	0	0	0	0	0	0	0	0	0	0	0	0	0	0	0	0	0	0	0	0	0	0	0	0	0	0	0	0	0
50	Lactobacillaceae(1.0000)	Lactobacillus(1.0000)			0	0	0	0	0	0	0	0	0	0	0	0	0	0	0	0	0	0	0	0	0	0	0	0	0	0	0	0	0	0	0	0	0	0	0	0	0	0	0	0	0	0	0	0	0
51	Brevibacteriaceae(1.0000)	Brevibacterium(1.0000)			0	0	0	0	0	0	0	0	0	0	0	0	0	0	0	0	0	0	0	0	2.80016	0	0	0	0	0	0	0	0	0	0	0	0	0	0	0	0	0	0	0	0	0	0	0	0
53	Pseudomonadaceae(1.0000)	Pseudomonas(1.0000)	Pseudomonas (100%)		0	0	0	0	0	0	0	0	0	0	0	0	0	0	0	0	0	0	0	0	0	0	0	0	0	0	0	0	0	0	0	0	0	0	0	0	0	0	0	0	0	0	0	0	0
56	Micrococcaceae(1.0000)	Kocuria(0.9600)			0	0	0	0	0	0	3.96563	0	0	0	0	0	0	0	0	0	0	0	0	0	0	0	0	0	0	0	0	0	0	0	0	0	0	0	0	0	0	0	0	0	0	0	0	0	0
57	Lysobacteraceae(0.7100)	Stenotrophomonas(0.5041)			0	0	0	0	0	0	0	0	0	0	0	0	0	0	0	0	0	0	0	0	0	0	0	0	0	0	0	0	0	0	0	0	0	0	0	0	0	0	0	0	0	0	0	0	0
58	Bacillaceae(1.0000)	Terribacillus(0.9900)			0	0	0	0	0	0	0	0	0	0	0	0	0	0	0	0	0	0	0	0	0	0	0	0	0	0	0	0	0	0	0	0	0	0	0	0	0	0	0	0	0	0	0	0	0
60	Enterococcaceae(0.8300)	Enterococcus(0.6723)	Enterococcus (98.7%)		0	0	0	0	0	0	0	0	0	0	0	0	0	0	0	7.5188	0	0	0	0	0	0	0	0	0	0	6.98107	0	7.42312	0	0	0	0	0	0	0	0	0	0	0	0	0	0	0	0
61	Flavobacteriaceae(1.0000)	Myroides(1.0000)			0	0	0	0	0	0	0	0	0	0	0	0	0	0	0	0	0	0	0	0	0	0	0	0	0	0	0	0	0	0	0	0	0	0	0	0	0	0	0	0	0	0	0	90.3803	0
64	Nocardioidaceae(1.0000)	Nocardioides(0.9900)			0	0	0	0	0	0	0	0	0	0	0	0	0	0	0	0	0	0	0	0	0	0	0	0	0	0	0	0	0	0	0	0	0	0	0	0	0	0	0	0	0	0	0	0	0
66	Lactobacillaceae(1.0000)	Lactobacillus(0.9900)			0	0	0	0	0	0	0	0	0	0	0	0	0	0	0	0	0	0	0	0	0	0	0	0	0	0	0	0	0	0	0	0	0	0	0	0	0	0	0	0	0	0	0	0	0
67	Carnobacteriaceae(0.9700)	Carnobacterium(0.9409)			0	0	0	0	0	0	0	0	0	0	0	0	0	0	0	0	0	0	0	0	0	0	0	0	0	0	0	0	0	0	0	0	0	0	0	0	0	0	0	0	0	0	0	0	0
68	Lactobacillaceae(1.0000)	Lactobacillus(1.0000)			0	0	0	0	0	0	0	0	0	0	0	0	0	0	0	0	0	0	0	0	0	0	0	0	0	0	0	0	0	0	0	0	0	0	0	0	0	0	0	0	0	0	0	0	0
70	Pseudomonadaceae(1.0000)	Pseudomonas(1.0000)			0	0	0	0	0	0	0	0	0	0	0	0	0	0	0	0	0	0	0	0	0	0	0	0	0	0	0	0	0	0	0	0	0	0	0	0	0	0	0	0	0	0	0	0	0
71	Moraxellaceae(1.0000)	Acinetobacter(1.0000)			0	0	0	0	0	0	0	0	0	0	0	0	0	0	0	0	0	0	0	0	0	0	0	0	0	0	0	0	0	0	0	0	0	0	0	0	0	0	0	0	0	0	0	0	0
72	Alcaligenaceae(1.0000)	Paenalcaligenes(1.0000)	Paenalcaligenes (99.6%)		0	0	0	0	0	0	0	0	0	0	0	0	3.08008	0	0	0	0	0	0	0	0	0	0	0	0	0	0	0	0	0	0	0	0	0	0	0	0	0	0	0	0	3.44396	0	0	0
76	Lysobacteraceae(0.7900)	Stenotrophomonas(0.6004)			0	0	0	0	0	0	0	0	0	0	0	0	0	0	0	0	0	0	0	0	0	0	0	0	0	0	0	0	0	0	0	0	0	0	0	0	4.38048	0	0	0	0	0	0	0	0
77	Planococcaceae(0.5800)	Kurthia(0.3306)			0	0	0	0	0	0	0	0	0	0	0	0	0	0	0	0	0	0	0	0	0	0	0	0	0	0	0	0	0	0	0	0	0	0	0	0	0	0	0	0	0	0	0	0	0
78	Actinospicaceae(1.0000)	Actinospica(1.0000)			0	0	0	0	0	0	0	0	0	0	0	0	0	0	0	0	0	0	0	0	0	0	0	0	0	0	0	0	0	0	0	0	0	0	0	0	0	0	0	0	0	0	0	0	0
80	Moraxellaceae(1.0000)	Acinetobacter(1.0000)	Acinetobacter (100%)		0	0	0	0	0	0	0	0	0	0	0	0	0	0	0	0	0	0	0	0	0	0	60.7235	4.88672	0	0	0	0	0	0	0	0	0	0	0	0	0	0	0	0	0	0	0	0	0
82	Pasteurellaceae(1.0000)	Haemophilus(0.8500)			0	0	0	0	0	0	0	0	0	0	0	0	0	0	0	0	0	0	0	0	0	0	3.22997	0	0	0	0	0	0	0	0	0	0	0	0	0	0	0	0	0	0	0	0	0	0
84	Methylophilaceae(0.9900)	Methylophilus(0.6930)			0	0	0	0	0	0	0	0	0	0	0	0	0	0	0	0	0	0	0	0	0	0	0	0	0	0	0	0	0	0	0	0	0	0	0	0	0	0	0	0	0	0	0	0	0
85	Lactobacillaceae(1.0000)	Lactobacillus(0.9700)			0	0	0	0	0	0	0	0	0	0	0	0	0	0	0	0	0	0	0	0	0	0	0	0	0	0	0	0	0	0	0	0	0	0	0	3.89105	0	0	0	0	0	0	0	0	0
86	Pseudomonadaceae(0.9900)	Pseudomonas(0.9801)			0	0	0	0	0	0	0	0	0	0	0	0	0	0	0	0	0	0	0	0	0	0	0	0	0	0	0	0	0	0	0	0	0	0	0	0	0	0	0	0	0	0	0	0	0
87	Enterococcaceae(1.0000)	Vagococcus(1.0000)			0	0	3.3557	0	0	0	0	0	0	0	0	0	0	0	0	0	0	0	0	0	0	0	0	0	0	0	0	0	0	0	0	0	0	0	0	0	0	0	0	0	0	0	0	0	0
89	Lactobacillaceae(1.0000)	Lactobacillus(1.0000)			0	0	0	0	0	0	0	0	0	0	0	0	0	0	0	0	0	0	0	0	0	0	0	0	0	0	0	0	0	0	0	0	0	0	0	0	0	0	0	0	0	0	0	0	0
92	Methylophilaceae(1.0000)	Methylotenera(0.5800)			0	0	0	0	0	0	0	0	0	0	0	0	0	0	0	0	0	0	0	0	0	0	0	0	0	0	0	0	0	0	0	0	0	0	0	0	0	0	0	0	0	0	0	0	0
94	Lactobacillaceae(0.0700)	Lactobacillus(0.0049)	Uncultured bacterium* (79.8%)		0	0	0	0	0	0	0	0	0	0	0	0	0	0	0	0	0	0	0	0	0	0	0	0	0	0	0	0	0	0	0	0	0	0	0	0	0	0	0	0	0	0	0	0	0
96	Hyphomicrobiaceae(0.8800)	Devosia(0.7744)			0	0	0	0	0	0	0	0	0	0	0	0	0	0	0	0	0	0	0	0	0	0	0	0	0	0	0	0	0	0	0	0	0	0	0	0	0	0	0	0	0	0	0	0	0
98	Flavobacteriaceae(1.0000)	Myroides(1.0000)			0	0	0	0	0	0	0	0	0	0	0	0	0	0	0	0	0	0	0	0	0	0	0	0	0	0	0	0	0	0	0	0	0	0	0	0	0	0	0	0	0	0	0	36.2416	0
101	Thermaceae(1.0000)	Thermus(1.0000)			0	0	0	0	0	0	0	0	0	0	0	0	0	0	0	0	0	0	0	0	0	0	0	0	0	0	0	0	0	0	0	0	0	0	0	0	0	0	0	0	0	0	0	0	0
103	Veillonellaceae(1.0000)	Veillonella(1.0000)	Veillonella (100%)		0	0	0	0	0	0	0	3.98724	0	0	5.48246	0	0	0	0	0	0	0	0	0	0	0	0	0	0	0	0	0	0	0	0	0	0	0	0	0	0	0	0	0	7.56859	5.32248	0	0	0
104	Rhodobacteraceae(0.9500)	Gemmobacter(0.6935)			0	0	0	0	0	0	0	0	0	0	0	0	0	0	0	0	0	0	0	0	0	0	0	0	0	0	0	0	0	0	0	0	0	0	0	0	0	0	0	0	0	0	0	0	0
105	Oxalobacteraceae(1.0000)	Massilia(1.0000)			0	0	0	0	0	0	0	0	0	0	0	0	0	0	0	0	0	0	0	0	0	0	0	0	0	0	0	0	0	0	0	0	0	0	0	0	0	0	0	0	0	0	0	0	0
109	Pasteurellaceae(1.0000)	Aggregatibacter(0.4200)			0	0	0	0	0	0	0	0	0	0	0	0	0	0	0	0	0	0	0	0	0	0	0	0	0	0	0	0	0	0	0	0	0	0	0	0	0	0	0	0	0	0	0	0	0
110	Methylobacteriaceae(1.0000)	Methylobacterium(1.0000)			0	0	0	0	0	0	0	0	0	0	0	0	0	0	0	0	0	0	0	0	0	0	0	0	0	0	0	0	0	0	0	0	0	0	0	0	0	0	0	0	0	0	0	0	0
113	Corynebacteriaceae(1.0000)	Corynebacterium(1.0000)			0	0	0	0	0	0	0	0	0	0	0	0	0	0	0	0	0	0	0	0	0	0	0	0	0	0	0	0	0	0	0	0	0	0	0	0	0	0	0	0	0	0	0	0	0
114	Rhodanobacteraceae(1.0000)	Dyella(0.2700)			0	0	0	0	0	0	0	0	0	0	0	0	0	0	0	0	0	0	0	0	0	0	0	0	0	0	0	0	0	2.30885	0	0	0	0	0	0	0	0	0	0	0	0	0	0	0
118	Moraxellaceae(1.0000)	Acinetobacter(1.0000)			0	0	0	0	0	0	6.60939	0	0	0	0	0	0	0	0	0	0	0	0	0	0	0	0	0	0	0	0	0	0	0	0	0	0	0	0	0	0	0	0	0	0	0	0	0	0
123	Acetobacteraceae(1.0000)	Acetobacter(1.0000)			0	0	0	0	0	0	0	0	0	0	0	0	0	0	0	0	0	0	0	0	0	0	0	0	0	0	0	0	0	0	0	0	0	0	0	0	0	0	0	0	0	0	0	0	0
124	Sphingobacteriaceae(1.0000)	Sphingobacterium(1.0000)			0	0	0	0	0	0	0	0	0	0	0	0	0	0	0	0	0	0	0	0	0	0	0	0	0	0	0	0	0	0	0	0	0	0	0	0	0	0	0	0	0	0	0	0	0
127	Nocardioidaceae(1.0000)	Aeromicrobium(1.0000)			0	0	0	0	0	0	0	0	0	0	0	0	0	0	0	0	0	0	0	0	0	0	0	0	0	0	0	0	0	0	0	0	0	0	0	0	0	0	0	0	0	0	0	0	0
129	Rhizobiaceae(0.8000)	Rhizobium(0.5760)			0	0	0	0	0	0	0	0	0	0	0	0	0	0	0	0	0	0	0	0	0	0	0	0	0	0	0	0	0	0	0	0	0	0	0	0	0	0	0	0	0	0	0	0	0
130	Sphingobacteriaceae(1.0000)	Sphingobacterium(1.0000)			0	0	0	0	0	0	21.811	0	0	0	0	0	0	0	0	0	0	0	0	0	0	0	0	0	0	0	0	0	0	0	0	0	0	0	0	0	0	0	0	0	0	0	0	0	0
132	Prevotellaceae(1.0000)	Prevotella(1.0000)			0	0	0	0	0	0	0	0	0	0	23.0263	0	0	0	0	0	0	0	0	0	0	0	3.22997	0	0	0	0	0	0	0	0	0	0	0	0	0	0	0	0	0	4.73037	0	0	0	0
139	Corynebacteriaceae(1.0000)	Corynebacterium(1.0000)			0	0	0	0	0	0	0	0	0	0	0	0	0	0	0	0	0	0	0	0	0	0	0	0	0	0	0	0	0	0	0	0	4.83969	0	0	0	0	0	0	0	0	0	0	0	0
146	Bifidobacteriaceae(1.0000)	Gardnerella(1.0000)			0	0	0	0	0	0	0	0	0	0	0	0	0	0	0	0	3.44828	0	9.17431	0	0	0	0	0	0	0	0	0	0	0	0	0	0	0	0	0	0	0	0	0	0	0	0	0	0
160	Streptomycetaceae(1.0000)	Streptomyces(1.0000)			0	0	0	0	0	0	0	0	0	0	0	0	0	0	0	0	0	0	0	0	0	0	0	0	0	0	0	0	0	0	0	0	0	0	0	0	0	0	0	0	0	0	0	0	0
163	Carnobacteriaceae(1.0000)	Atopostipes(1.0000)			0	0	0	0	0	0	0	0	0	0	0	0	0	0	0	0	0	0	0	0	0	0	0	0	0	0	0	0	0	0	0	0	19.9637	0	0	0	0	0	0	0	0	0	0	0	0
165	Corynebacteriaceae(1.0000)	Corynebacterium(1.0000)			0	0	0	0	0	0	0	0	0	0	0	0	0	0	0	0	0	0	4.12844	0	0	0	0	0	0	0	0	0	0	0	0	0	0	0	0	0	0	0	0	0	0	0	0	0	0
168	Unclassified_Alteromonadales(0.8000)	Gilvimarinus(0.6320)	Cellvibrio (100%)		0	0	0	0	0	0	0	0	0	0	0	0	0	0	0	0	0	0	0	0	0	0	0	0	0	0	0	0	0	0	0	0	0	0	0	0	0	0	0	0	0	0	0	0	0
169	Veillonellaceae(1.0000)	Veillonella(1.0000)			0	0	0	0	0	0	0	0	0	0	0	0	0	0	0	0	0	0	0	0	0	0	0	0	0	0	0	0	0	0	0	0	0	0	0	0	0	0	0	0	0	0	0	0	0
171	Flavobacteriaceae(1.0000)	Myroides(1.0000)			0	0	0	0	0	0	0	0	0	0	0	0	0	0	0	0	0	0	0	0	0	0	0	0	0	0	0	0	0	0	0	0	0	0	0	0	0	0	0	0	0	0	0	22.3714	0
177	Moraxellaceae(1.0000)	Acinetobacter(1.0000)			0	0	0	0	0	0	0	0	0	0	0	0	0	0	0	0	0	0	0	0	0	0	0	0	0	0	0	0	0	0	0	0	0	0	0	0	0	0	0	0	0	0	0	0	0
178	Unclassified_Alphaproteobacteria(0.8800)	Rhizomicrobium(0.7744)			0	0	0	0	0	0	0	0	0	0	0	0	0	0	0	0	0	0	0	0	0	0	0	0	0	0	0	0	0	0	0	0	0	0	0	0	0	0	0	0	0	0	0	0	0
181	Comamonadaceae(1.0000)	Comamonas(0.9600)			0	0	0	0	0	0	0	0	0	0	0	0	0	0	0	0	0	0	0	0	0	0	0	0	0	0	0	0	0	0	0	0	0	0	0	0	0	0	0	0	0	0	0	0	0
183	Rhizobiaceae(0.9700)	Neorhizobium(0.3880)			0	0	0	0	0	0	0	0	0	0	0	0	0	0	0	0	0	0	0	0	0	0	0	0	0	0	0	0	0	0	0	0	0	0	0	0	0	0	0	0	0	0	0	0	0
185	Brucellaceae(0.9800)	Pseudochrobactrum(0.9604)	Pseudochrobactrum (100%)		0	0	0	0	0	0	9.91408	0	3.28947	0	0	0	0	0	0	0	0	0	0	0	0	0	0	0	0	0	0	0	0	0	0	0	0	0	0	0	0	0	0	0	0	0	0	0	0
189	Neisseriaceae(1.0000)	Neisseria(1.0000)			0	0	0	0	0	0	0	0	0	0	0	0	0	0	0	0	0	0	0	0	0	0	0	0	0	0	0	0	0	0	0	0	0	0	0	0	0	0	0	0	0	0	0	0	0
190	Flavobacteriaceae(1.0000)	Myroides(1.0000)			0	0	0	0	0	0	0	0	0	0	0	0	0	0	0	0	0	0	0	0	0	0	0	0	0	0	0	0	0	0	0	0	0	0	0	0	0	0	0	0	0	0	0	15.2125	0
192	Alcaligenaceae(1.0000)	Paenalcaligenes(1.0000)			0	0	0	0	0	0	0	0	0	0	0	0	0	0	0	0	0	0	0	0	0	0	0	0	0	0	0	0	0	0	0	0	0	0	0	0	0	0	0	0	0	0	0	0	0
195	Xanthobacteraceae(0.9600)	Pseudolabrys(0.9216)			0	0	0	0	0	0	0	0	0	0	0	0	0	0	0	0	0	0	0	0	0	0	0	0	0	0	0	0	0	0	0	0	0	0	0	0	0	0	0	0	0	0	0	0	0
200	Neisseriaceae(1.0000)	Snodgrassella(0.9900)			0	0	0	0	0	0	0	0	0	0	0	0	0	0	0	0	0	0	0	0	0	0	0	0	0	0	0	0	0	0	0	0	0	0	0	0	0	0	0	0	0	0	0	0	0
202	Paenibacillaceae(1.0000)	Paenibacillus(1.0000)			0	0	0	0	0	0	0	0	0	0	0	0	0	0	0	0	0	0	0	0	0	0	0	0	0	0	0	0	0	0	0	0	0	0	0	0	0	0	0	0	0	0	0	0	0
217	Pseudomonadaceae(0.9900)	Pseudomonas(0.9801)			0	0	0	0	0	0	0	0	0	0	0	0	0	0	0	0	0	0	0	0	0	0	0	0	0	0	0	0	0	0	0	0	0	0	0	0	0	0	0	0	0	0	0	0	0
220	Enterobacteriaceae(1.0000)	Cosenzaea(0.4600)	Proteus (100%)		0	0	0	0	0	0	0	0	0	0	0	0	0	0	0	0	0	0	6.42202	0	0	0	0	0	0	0	0	0	0	0	0	0	0	0	0	0	0	0	0	0	0	0	0	0	0
222	Bradyrhizobiaceae(1.0000)	Tardiphaga(0.8100)			0	0	0	0	0	0	0	0	0	0	0	0	0	0	0	0	0	0	0	0	0	0	0	0	0	0	0	0	0	0	0	0	0	0	0	0	0	0	0	0	0	0	0	0	0
223	Mycobacteriaceae(1.0000)	Mycobacterium(1.0000)			0	0	0	0	0	0	0	0	0	0	0	0	0	0	0	0	0	0	0	0	0	0	0	0	0	0	0	0	0	0	0	0	0	0	0	0	0	0	0	0	0	0	0	0	0
225	Flavobacteriaceae(1.0000)	Flavobacterium(1.0000)			0	0	0	0	0	0	0	0	0	0	0	0	0	0	0	0	0	0	0	0	0	0	0	0	0	0	0	0	0	0	0	0	0	0	0	0	0	0	0	0	0	0	0	0	0
231	Methylophilaceae(0.9900)	Methylophilus(0.7623)			0	0	0	0	0	0	0	0	0	0	0	0	0	0	0	0	0	0	0	0	0	0	0	0	0	0	0	0	0	0	0	0	0	0	0	0	0	0	0	0	0	0	0	0	0
244	Prevotellaceae(1.0000)	Prevotella(1.0000)			0	0	0	0	0	0	0	0	0	0	0	0	0	0	0	0	0	0	0	0	0	0	3.22997	0	0	0	0	0	0	0	0	0	0	0	0	0	0	0	0	0	0	0	0	0	0
264	Prevotellaceae(1.0000)	Prevotella(1.0000)			0	0	0	0	0	0	0	0	3.28947	0	0	0	0	0	0	0	0	0	0	0	0	0	0	0	0	0	0	0	0	0	0	0	0	0	0	0	0	0	0	0	0	0	0	0	0
267	Oxalobacteraceae(1.0000)	Massilia(0.9800)			0	0	0	0	0	0	0	0	0	0	0	0	0	0	0	0	0	0	0	0	0	0	0	0	0	0	0	0	0	0	0	0	0	0	0	0	0	0	0	0	0	0	0	0	0
270	Enterobacteriaceae(0.9900)	Providencia(0.9702)			0	0	0	0	0	0	0	0	0	0	0	0	0	0	0	0	0	0	0	0	0	0	0	0	0	0	0	0	0	0	0	0	0	0	0	0	0	0	0	0	0	0	0	0	0
271	Lysobacteraceae(0.9700)	Stenotrophomonas(0.8827)			0	0	0	0	0	0	0	0	0	0	0	0	0	0	0	0	0	0	0	0	0	0	0	0	0	0	0	0	0	0	0	0	0	0	0	0	0	0	0	0	0	0	0	0	0
275	Legionellaceae(0.6100)	Legionella(0.3721)			0	0	0	0	0	0	0	0	0	0	0	0	0	0	0	0	0	0	0	0	0	0	0	0	0	0	0	0	0	0	0	0	0	0	0	0	0	0	0	0	0	0	0	0	0
276	Beijerinckiaceae(0.7500)	Methylocella(0.2925)			0	0	0	0	0	0	0	0	0	0	0	0	0	0	0	0	0	0	0	0	0	0	0	0	0	0	0	0	0	0	0	0	0	0	0	0	0	0	0	0	0	0	0	0	0
282	Comamonadaceae(0.6000)	Pelomonas(0.1020)			0	0	0	0	0	0	4.62657	0	0	0	0	0	0	0	0	0	0	0	0	0	0	0	0	0	0	0	0	0	0	0	0	0	0	0	0	0	0	0	0	0	0	0	0	0	0
287	Alcaligenaceae(0.1800)	Pusillimonas(0.0162)			0	0	0	0	0	0	0	0	0	0	0	0	0	0	0	0	0	0	0	0	0	0	0	0	0	0	0	0	0	0	0	0	0	0	0	0	0	0	0	0	0	0	0	0	0
297	Chromatiaceae(0.5400)	Rheinheimera(0.2916)			0	0	0	0	0	0	0	0	0	0	0	0	0	0	0	0	0	0	0	0	0	0	0	0	0	0	0	0	0	0	0	0	0	0	0	0	0	0	0	0	0	0	0	0	0
306	Lactobacillaceae(0.3600)	Lactobacillus(0.1296)			0	0	0	0	0	0	0	0	0	0	0	0	0	0	0	0	0	0	0	0	0	0	0	0	0	0	0	0	0	0	0	0	0	0	0	0	0	0	0	0	0	0	0	0	0
308	Prevotellaceae(1.0000)	Prevotella(1.0000)			0	0	0	0	0	0	0	0	0	0	0	0	0	0	0	0	0	0	0	0	0	0	0	0	0	0	0	0	0	0	0	0	0	0	0	0	0	0	0	0	0	0	0	0	0
319	Streptococcaceae(1.0000)	Streptococcus(1.0000)			0	0	0	0	0	0	0	0	0	0	4.38596	0	0	0	0	0	0	0	0	0	0	0	0	0	0	0	0	0	0	0	0	0	0	0	0	0	0	0	0	0	0	0	0	0	0
324	Fusobacteriaceae(0.7200)	Fusobacterium(0.5184)			0	0	0	0	0	0	0	0	0	0	0	0	0	0	0	0	0	0	0	0	0	0	0	0	0	0	0	0	0	0	0	0	0	0	0	0	0	0	0	0	0	0	0	0	0
325	Rhodospirillaceae(0.8500)	Nitrospirillum(0.1190)			0	0	0	0	0	0	0	0	0	0	0	0	0	0	0	0	0	0	0	0	0	0	0	0	0	0	0	0	0	0	0	0	0	0	0	0	0	0	0	0	0	0	0	0	0
337	Streptococcaceae(1.0000)	Streptococcus(1.0000)			0	0	0	0	0	0	0	0	0	0	0	0	0	0	0	0	0	0	0	0	0	0	0	0	0	0	0	0	0	0	0	0	0	0	0	0	0	0	0	0	0	0	0	0	0
338	Sphingobacteriaceae(1.0000)	Sphingobacterium(1.0000)			0	0	0	0	0	0	0	0	0	0	0	0	0	0	0	0	0	0	0	0	0	0	0	0	0	0	0	0	0	0	0	0	0	0	0	0	0	0	0	0	0	0	0	0	0
357	Bradyrhizobiaceae(0.3500)	Bradyrhizobium(0.1085)			0	0	0	0	0	0	0	0	0	0	0	0	0	0	0	0	0	0	0	0	0	0	0	0	0	0	0	0	0	0	0	0	0	0	0	0	0	0	0	0	0	0	0	0	0
369	Cytophagaceae(1.0000)	Dyadobacter(1.0000)			0	0	0	0	0	0	0	0	0	0	0	0	0	0	0	0	0	0	0	0	0	0	0	0	0	0	0	0	0	0	0	0	0	0	0	0	0	0	0	0	0	0	0	0	0
381	Chitinophagaceae(1.0000)	Terrimonas(1.0000)			0	0	0	0	0	0	0	0	0	0	0	0	0	0	0	0	0	0	0	0	0	0	0	0	0	0	0	0	0	0	0	0	0	0	0	0	0	0	0	0	0	0	0	0	0
393	Flavobacteriaceae(1.0000)	Flavobacterium(1.0000)	Flavobacterium (100%)		0	0	0	0	0	0	0	0	0	0	0	0	0	0	0	0	0	0	0	0	0	0	0	0	0	0	0	0	0	0	0	0	0	0	0	0	0	0	0	0	0	0	0	0	0
398	Prevotellaceae(1.0000)	Prevotella(1.0000)			0	0	0	0	0	0	0	0	4.93421	0	0	0	0	0	0	0	0	0	0	0	0	0	0	0	0	0	0	0	0	0	0	0	0	0	0	0	0	0	0	0	0	0	0	0	0
a Taxonomic assignment scores for family and genus are provided between brackets. In general, taxonomic assignments are considered reliable when bootstrap confidence values exceed 0.80.
b Relevant zOTUs were also identified by a BLAST search against type materials in GenBank. When no significant similarity was found with type materials, the BLAST analysis was performed against entire GenBank (indicated with an asterisk). Identifications were performed at genus level; when identical scores were obtained for different genera, identifications were performed at family level. The per…
[truncated: 74 more columns]
